# Supplementary material for: Phase transitions perception in nonreciprocal mechanical metamaterials through electromagnetic resonance
Source: Sci Adv. 2025 Sep 12;11(37):eady1211. doi: 10.1126/sciadv.ady1211 (PMC12429039; doi:10.1126/sciadv.ady1211)
Supplement: Supplementary file 2 — Movies S1 to S13 [file sciadv.ady1211_movies_s1_to_s13.zip]

Archive with 13 entries (13 files):
- ady1211_movie_s1.mp4
- ady1211_movie_s2.mp4
- ady1211_movie_s3.mp4
- ady1211_movie_s4.mp4
- ady1211_movie_s5.mp4
- ady1211_movie_s6.mp4
- ady1211_movie_s7.mp4
- ady1211_movie_s8.mp4
- ady1211_movie_s9.mp4
- ady1211_movie_s10.mp4
- ady1211_movie_s11.mp4
- ady1211_movie_s12.mp4
- ady1211_movie_s13.mp4
