# Supplementary material for: Phase transitions perception in nonreciprocal mechanical metamaterials through electromagnetic resonance
Source: Sci Adv. 2025 Sep 12;11(37):eady1211. doi: 10.1126/sciadv.ady1211 (PMC12429039; doi:10.1126/sciadv.ady1211)
Supplement: Supplementary file 3 — Code S1 [file sciadv.ady1211_code_s1.zip]

Archive with 9 entries (7 files):
- CollectSaveDataFromOscilloscope.py
- DynamicData/
- DynamicData/DynamicRes_40.npy
- ElectromagneticResonanceSimulation.py
- MetamaterialControlCalculator.py
- MetamaterialDynamicsSimulation.py
- StaticData/
- StaticData/data_inter.npy
- TrainingConvolutionalNeuralNetworks.py
